# Supplementary material for: Fatty acid-binding protein 4 predicts gestational hypertension and preeclampsia in women with gestational diabetes mellitus
Source: PLoS One. 2018 Feb 2;13(2):e0192347. doi: 10.1371/journal.pone.0192347 (PMC5796716; doi:10.1371/journal.pone.0192347)
Supplement: S1 File — This file includes the original data regarding the variability of the FABP4 assay used. (XLSX) [file pone.0192347.s001.xlsx]

## Sheet: Sheet1
NO	value1	value2	mean	SD	variance	Group
1170	8.02	9.18	8.6	0.82	0.67	0
1410	6.93	6.76	6.84	0.12	0.01	0
1021	8.56	10.8	9.68	1.58	2.51	0
1129	7.37	6.37	6.87	0.71	0.5	0
1111	8.66	7.36	8.01	0.92	0.84	0
1398	7.65	8.66	8.15	0.71	0.51	0
1262	4.45	5.77	5.11	0.93	0.87	0
1490	4.56	4.74	4.65	0.13	0.02	0
1470	8.93	9.41	9.17	0.34	0.12	0
1356	4.86	4.94	4.9	0.06	0	0
1376	7.45	8.64	8.05	0.84	0.71	0
1637	6.65	2.26	4.46	3.1	9.64	0
1494	11.37	5.03	8.2	4.48	20.1	0
1453	5.95	3.42	4.69	1.79	3.2	0
1112	9.98	11.79	10.89	1.28	1.64	0
1073	11.47	10.61	11.04	0.61	0.37	0
1178	11.63	10.72	11.18	0.64	0.41	0
1257	12.01	13.04	12.53	0.73	0.53	0
1060	12.02	12.28	12.15	0.18	0.03	0
1016	11.78	12.3	12.04	0.37	0.14	0
1020	12.97	13.23	13.1	0.18	0.03	0
1287	14.21	17.03	15.62	1.99	3.98	0
1211	16.44	18.14	17.29	1.2	1.44	0
1219	17.51	18.97	18.24	1.03	1.07	0
1097	11.66	10.88	10.88	0.55	0.3	0
1372	16.25	16.78	16.51	0.37	0.14	0
1408	15.37	13.88	14.63	1.05	1.11	0
1568	14.67	16.21	15.44	1.09	1.19	0
1564	16.9	17.49	17.2	0.42	0.17	0
1623	10.18	9.86	10.02	0.23	0.05	0
1268	17.29	18.71	18	1	1.01	0
1517	11.49	11.06	11.27	0.3	0.09	0
1483	13.05	14.69	13.87	1.16	1.34	0
1693	7.09	12.78	9.94	4.02	16.19	0
1444	13.28	12.46	12.87	0.58	0.34	0
1188	19.5	19.99	19.75	0.35	0.12	0
1531	21.7	23.23	22.46	1.08	1.17	0
1336	20.89	21.73	21.31	0.59	0.35	0
1212	30.22	30.46	30.34	0.17	0.03	0
1576	24.78	25.36	25.07	0.41	0.17	0
1496	21.8	23.93	22.87	1.51	2.27	0
1697	5.99	4.68	5.34	0.93	0.86	1
1127	11.55	12.69	12.12	0.81	0.65	1
1110	11.41	10.66	11.04	0.53	0.28	1
1020	9.93	9.59	9.76	0.24	0.06	1
1070	13.52	13.56	13.54	0.03	0	1
1332	14.94	13.99	14.46	0.67	0.45	1
1425	11.62	11.8	11.71	0.13	0.02	1
1523	10.63	10.81	10.72	0.13	0.02	1
1586	15.41	18.28	16.84	2.03	4.12	1
1612	17.86	18.24	18.05	0.27	0.07	1
1625	12.68	11.38	12.03	0.92	0.84	1
1654	9.96	9.58	9.77	0.27	0.07	1
1477	18.4	18.3	18.35	0.07	0	1
1664	17.09	18.49	17.79	0.99	0.98	1
1019	19.74	19.28	19.51	0.33	0.11	1
1082	23.36	19.01	21.18	3.08	9.46	1
1179	24.92	19.16	22.04	4.07	16.59	1
1343	62.18	80.43	71.3	12.9	166.53	1
1265	18.74	19.28	19.01	0.38	0.15	1
1614	18.87	20.54	19.7	1.18	1.39	1
1635	34.99	34.72	34.86	0.19	0.04	1
1337	8.66	7.03	7.85	1.15	1.33	1
1401	8.98	8.49	8.73	0.35	0.12	1
1677	8.33	7.23	7.78	0.78	0.6	1
1679	4.07	6.61	5.34	1.8	3.23	1
1695	2.95	6.52	4.73	2.52	6.37	1
1270	12.57	12.92	12.74	0.25	0.06	1
1264	14.86	14.2	14.53	0.47	0.22	1
1010	13.05	11.94	12.49	0.78	0.62	1
1375	12.94	10.95	11.95	1.41	1.98	1
1437	13.63	14.64	14.14	0.71	0.51	1
1541	17.29	16.8	17.04	0.35	0.12	1
1673	17.28	16.68	16.98	0.42	0.18	1
1781	13.14	9.31	11.23	2.71	7.33	1
1190	24.65	25.79	25.22	0.81	0.65	1
1203	24.01	23.28	23.65	0.52	0.27	1
1012	28.34	34.17	31.26	4.12	16.99	1
1629	35.26	35.76	35.51	0.35	0.13	1
1636	24.85	26.49	25.67	1.16	1.34	1
1642	23.55	24.79	24.17	0.88	0.77	1
1569	17.84	19.76	18.8	1.36	1.84	1
